# Supplementary material for: Salmonella enterica Serotype Enteritidis in French Polynesia, South Pacific, 2008–2013
Source: Emerg Infect Dis. 2015 Jun;21(6):1045–8. doi: 10.3201/eid2106.141103 (PMC4451888; doi:10.3201/eid2106.141103)
Supplement: Supplementary file 1 — Technical Appendix 1. Clustered regularly interspaced short palindromic repeats pattern distribution described by the Centre National de Référence des Escherichia coli, Shigella, et Salmonella. [file 14-1103-Techapp-s1.xlsx]

## Sheet: spacer content CRISPR1 and 2
number of strains	LOCUS CRISPR1	ALLELE CRISPR1	LOCUS CRISPR2	ALLELE CRISPR2
1	Ent1	A1	EntB0-EntB1-EntB2-IndB1-EntB10-EntB3-EntB4-EntB5-EntB6-EntB7-EntB8-EntB9var1	B9
7	Ent1-Ent2-Ent3-Ent4-Ent5-Ent7-Ent9-Ent8	A10	EntB0-EntB1-EntB2-EntB3-EntB4-EntB5-EntB6-EntB7-EntB8-EntB9	B7
1	Ent1-Ent2-Ent3-Ent5-Ent6-Ent7-Ent9-Ent8	A10	EntB0-EntB1-EntB2-EntB10-EntB3-EntB4-EntB5-EntB6-EntB7-EntB8-EntB9	B2
5	Ent1-Ent2-Ent3-Ent5-Ent6-Ent7-Ent9-Ent8	A10	EntB0-EntB1-EntB2-IndB1	B8
1	Ent1-Ent2-Ent3-Ent5-Ent6-Ent7-Ent9-Ent8	A10	EntB0-EntB1-EntB2-IndB1-EntB10-EntB3-EntB8-EntB9	B11
2	Ent1-Ent2-Ent3-Ent5-Ent6-Ent7-Ent9-Ent8	A10	EntB0-EntB1-EntB2-IndB1-EntB6-EntB7-EntB8-EntB9	B22
1	Ent1-Ent2-Ent5-Ent6	A11	EntB0-EntB1-EntB2-IndB1-EntB10-EntB3-EntB4-EntB5-EntB6-EntB7-EntB8-EntB9var1	B9
1	Ent1-Ent2-Ent5-Ent6-Ent7-Ent8	A12	EntB0-EntB1-EntB2-EntB3-EntB4-EntB5-EntB6-EntB7-EntB8-EntB9	B7
1	Ent1-Ent2var1-Ent3-Ent4-Ent5-Ent6-Ent7-Ent8	A13	EntB0-EntB1-EntB2-EntB3-EntB4-EntB5-EntB6-EntB7-EntB8-EntB8-EntB9	B6
15	Ent1-Ent2var1-Ent3-Ent4-Ent5-Ent6-Ent7-Ent9-Ent8	A14	EntB0-EntB1-EntB2-EntB3-EntB4-EntB5-EntB6-EntB7-EntB8-EntB8-EntB8	B20
49	Ent1-Ent2var1-Ent3-Ent4-Ent5-Ent6-Ent7-Ent9-Ent8	A14	EntB0-EntB1-EntB2-EntB3-EntB4-EntB5-EntB6-EntB7-EntB8-EntB8-EntB8-EntB9	B21
54	Ent1-Ent2var1-Ent3-Ent4-Ent5-Ent6-Ent7-Ent9-Ent8	A14	EntB0-EntB1-EntB2-EntB3-EntB4-EntB5-EntB6-EntB7-EntB8-EntB8-EntB9	B6
1	Ent1-Ent2var1-Ent3-Ent4-Ent5-Ent6-Ent7-Ent9-Ent8	A14	EntB4-EntB5-EntB6-EntB7-EntB8-EntB8-EntB9	B17
1	Ent1-Ent3-Ent5-Ent6-Ent7-Ent9-Ent8	A15	EntB0-EntB1-EntB2-IndB1-EntB10-EntB3-EntB8-EntB9	B11
1	Ent1-Ent4-Ent5-Ent6-Ent7-Ent9-Ent8	A16	EntB10-EntB3-EntB4-EntB5-EntB6-EntB7	B23
1	Ent1-Ent5-Ent6-Ent10-Ent11-Ent7-Ent12	A17	EntB0-EntB1-EntB2-IndB1-EntB11-EntB12-EntB13-EntB14-EntB15-EntB16-EntB17-EntB18-EntB19-EntB20	B12
1	Ent1-Ent5-Ent6-Ent10-Ent11-Ent7-Ent9-Ent12	A18	EntB0-EntB1-EntB2-IndB1-EntB24-EntB11-EntB12-EntB13-EntB14-EntB15-EntB16-EntB17-EntB18-EntB19-EntB21-EntB20	B16
1	Ent1-Ent5-Ent6-Ent10-Ent11-Ent7var1-Ent12	A19	EntB0-EntB1-EntB2-IndB1-EntB12-EntB14-EntB18-EntB19-EntB21-EntB20	B15
1	Ent16-Ent17-Ent18-Ent19-Ent20-Ent21-Ent22-Ent23-Ent24-Ent24-Ent25-Ent26-Ent27-Ent28-Ent29-Ent30-Ent31-Ent32-Ent33-Ent34-Ent35	A2	EntB39-EntB40-EntB41-EntB42-EntB43-EntB46-EntB47-EntB51-EntB52-EntB52-EntB54-EntB55-EntB56-EntB57-EntB63-EntB64-EntB65-EntB66-EntB67-EntB68-EntB69-EntB70-EntB58-EntB59-EntB53-EntB60-EntB61-EntB62-EntB48-EntB49-EntB50-EntB44-EntB45	B18
1	Ent1-Ent5-Ent6-Ent11-Ent7-Ent12	A20	EntB0-EntB1-EntB2-IndB1-EntB11-EntB12-EntB13-EntB14-EntB15-EntB16-EntB17-EntB18-EntB19-EntB21-EntB20	B13
1	Ent36-Mba9-Ent37-Ent38	A21	AgoB1-AgoB2-WorB1-WorB2-IstB7-EntB71-EntB72-EntB73-EntB74-Kot26var1-EntB75-EntB76-EntB77	B1
1	STM1-Ent13-EmeB14-Ent14-CholB19-Ent15	A22	ParBB1-ParBB24-ParBB2-EntB25-EntB26-EntB27-StpB28-EntB28-EntB29-EntB30-EntB31-EntB32-MonB51-EntB33-EntB34-EntB35-EntB36-EntB37-EntB38	B19
1	Ent1-Ent5-Ent6-Ent10-Ent7-Ent12	A23	EntB0-EntB1-EntB2-IndB1-EntB11-EntB17-EntB21-EntB20	B14
2	Ent1-Dub1-Ent3-Ent8	A3	EntB0-EntB1-EntB10-EntB22-EntB23-EntB7-EntB9	B3
2	Ent1-Ent2-Ent3-Ent4-Ent4-Ent5-Ent6-Ent7-Ent8	A4	EntB0-EntB1-EntB2-EntB3-EntB4-EntB5-EntB6-EntB7-EntB8-EntB9	B7
1	Ent1-Ent2-Ent3-Ent4-Ent5	A5	EntB0-EntB1-EntB2-IndB1-EntB10-EntB3-EntB4-EntB7-EntB8-EntB9	B10
1	Ent1-Ent2-Ent3-Ent4-Ent5-Ent6-Ent7-Ent8	A6	EntB0-EntB1-EntB2-EntB3-EntB4	B4
1	Ent1-Ent2-Ent3-Ent4-Ent5-Ent6-Ent7-Ent8	A6	EntB0-EntB1-EntB2-EntB3-EntB4-EntB5-EntB6	B5
83	Ent1-Ent2-Ent3-Ent4-Ent5-Ent6-Ent7-Ent8	A6	EntB0-EntB1-EntB2-EntB3-EntB4-EntB5-EntB6-EntB7-EntB8-EntB9	B7
8	Ent1-Ent2-Ent3-Ent4-Ent5-Ent6-Ent7-Ent9-Ent8	A7	EntB0-EntB1-EntB2-EntB3-EntB4-EntB5-EntB6-EntB7-EntB8-EntB9	B7
10	Ent1-Ent2-Ent3-Ent4-Ent5-Ent7-Ent8	A8	EntB0-EntB1-EntB2-EntB3-EntB4-EntB5-EntB6-EntB7-EntB8-EntB9	B7
1	Ent1-Ent2-Ent3-Ent4-Ent5var1-Ent6-Ent7-Ent9-Ent8	A9	EntB0-EntB1-EntB2-EntB3-EntB4-EntB5-EntB6-EntB7-EntB8-EntB9	B7
