# Supplementary material for: Salmonella enterica Serotype Enteritidis in French Polynesia, South Pacific, 2008–2013
Source: Emerg Infect Dis. 2015 Jun;21(6):1045–8. doi: 10.3201/eid2106.141103 (PMC4451888; doi:10.3201/eid2106.141103)
Supplement: Supplementary file 2 — Technical Appendix 2. Accession numbers for clustered regularly interspaced short palindromic repeats sequences of Salmonella strains tested in the present study. [file 14-1103-Techapp-s2.xlsx]

## Sheet: Feuil1
STRAIN	Seq ID	Accession number	Bankit_ID	CRISPR locus	Study
201200396	Seq1	KM016537	BankIt1735243 Seq1	1	This study
201200397	Seq2	KM016538	BankIt1735243 Seq2	1	This study
201200398	Seq3	KM016539	BankIt1735243 Seq3	1	This study
201200399	Seq4	KM016540	BankIt1735243 Seq4	1	This study
201200400	Seq5	KM016541	BankIt1735243 Seq5	1	This study
201200401	Seq6	KM016542	BankIt1735243 Seq6	1	This study
201200402	Seq7	KM016543	BankIt1735243 Seq7	1	This study
201200403	Seq8	KM016544	BankIt1735243 Seq8	1	This study
201200404	Seq9	KM016545	BankIt1735243 Seq9	1	This study
201200405	Seq10	KM016546	BankIt1735243 Seq10	1	This study
201211436	Seq11	KM016547	BankIt1735243 Seq11	1	This study
201211437	Seq12	KM016548	BankIt1735243 Seq12	1	This study
201211438	Seq13	KM016549	BankIt1735243 Seq13	1	This study
201211439	Seq14	KM016550	BankIt1735243 Seq14	1	This study
201211440	Seq15	KM016551	BankIt1735243 Seq15	1	This study
201110366	Seq16	KM016552	BankIt1735243 Seq16	1	This study
201111362	Seq17	KM016553	BankIt1735243 Seq17	1	This study
201101155	Seq18	KM016554	BankIt1735243 Seq18	1	This study
201111755	Seq19	KM016555	BankIt1735243 Seq19	1	This study
201111821	Seq20	KM016556	BankIt1735243 Seq20	1	This study
201112014	Seq21	KM016557	BankIt1735243 Seq21	1	This study
201112099	Seq22	KM016558	BankIt1735243 Seq22	1	This study
201112107	Seq23	KM016559	BankIt1735243 Seq23	1	This study
201112124	Seq24	KM016560	BankIt1735243 Seq24	1	This study
201112126	Seq25	KM016561	BankIt1735243 Seq25	1	This study
201112157	Seq26	KM016562	BankIt1735243 Seq26	1	This study
201112158	Seq27	KM016563	BankIt1735243 Seq27	1	This study
201112159	Seq28	KM016564	BankIt1735243 Seq28	1	This study
201112160	Seq29	KM016565	BankIt1735243 Seq29	1	This study
201112161	Seq30	KM016566	BankIt1735243 Seq30	1	This study
201112162	Seq31	KM016567	BankIt1735243 Seq31	1	This study
201112163	Seq32	KM016568	BankIt1735243 Seq32	1	This study
201112164	Seq33	KM016569	BankIt1735243 Seq33	1	This study
201112165	Seq34	KM016570	BankIt1735243 Seq34	1	This study
201112166	Seq35	KM016571	BankIt1735243 Seq35	1	This study
201112167	Seq36	KM016572	BankIt1735243 Seq36	1	This study
201112168	Seq37	KM016573	BankIt1735243 Seq37	1	This study
201112169	Seq38	KM016574	BankIt1735243 Seq38	1	This study
201112171	Seq39	KM016575	BankIt1735243 Seq39	1	This study
201112172	Seq40	KM016576	BankIt1735243 Seq40	1	This study
201112173	Seq41	KM016577	BankIt1735243 Seq41	1	This study
201112325	Seq42	KM016578	BankIt1735243 Seq42	1	This study
201107378	Seq43	KM016579	BankIt1735243 Seq43	1	This study
201109633	Seq44	KM016580	BankIt1735243 Seq44	1	This study
201109634	Seq45	KM016581	BankIt1735243 Seq45	1	This study
201200021	Seq46	KM016582	BankIt1735243 Seq46	1	This study
201200151	Seq47	KM016583	BankIt1735243 Seq47	1	This study
201200153	Seq48	KM016584	BankIt1735243 Seq48	1	This study
201200154	Seq49	KM016585	BankIt1735243 Seq49	1	This study
201200179	Seq50	KM016586	BankIt1735243 Seq50	1	This study
201210089	Seq51	KM016587	BankIt1735243 Seq51	1	This study
201210090	Seq52	KM016588	BankIt1735243 Seq52	1	This study
201210091	Seq53	KM016589	BankIt1735243 Seq53	1	This study
201210092	Seq54	KM016590	BankIt1735243 Seq54	1	This study
201210093	Seq55	KM016591	BankIt1735243 Seq55	1	This study
201210094	Seq56	KM016592	BankIt1735243 Seq56	1	This study
201210095	Seq57	KM016593	BankIt1735243 Seq57	1	This study
201210096	Seq58	KM016594	BankIt1735243 Seq58	1	This study
201210098	Seq59	KM016595	BankIt1735243 Seq59	1	This study
201210099	Seq60	KM016596	BankIt1735243 Seq60	1	This study
201210100	Seq61	KM016597	BankIt1735243 Seq61	1	This study
201210101	Seq62	KM016598	BankIt1735243 Seq62	1	This study
201210102	Seq63	KM016599	BankIt1735243 Seq63	1	This study
201210103	Seq64	KM016600	BankIt1735243 Seq64	1	This study
201210395	Seq65	KM016601	BankIt1735243 Seq65	1	This study
201210777	Seq66	KM016602	BankIt1735243 Seq66	1	This study
201210779	Seq67	KM016603	BankIt1735243 Seq67	1	This study
201209313	Seq68	KM016604	BankIt1735243 Seq68	1	This study
201200396	Seq1	KM016605	BankIt1735449 Seq1	2	This study
201200397	Seq2	KM016606	BankIt1735449 Seq2	2	This study
201200398	Seq3	KM016607	BankIt1735449 Seq3	2	This study
201200399	Seq4	KM016608	BankIt1735449 Seq4	2	This study
201200400	Seq5	KM016609	BankIt1735449 Seq5	2	This study
201200401	Seq6	KM016610	BankIt1735449 Seq6	2	This study
201200402	Seq7	KM016611	BankIt1735449 Seq7	2	This study
201200403	Seq8	KM016612	BankIt1735449 Seq8	2	This study
201200404	Seq9	KM016613	BankIt1735449 Seq9	2	This study
201200405	Seq10	KM016614	BankIt1735449 Seq10	2	This study
201211436	Seq11	KM016615	BankIt1735449 Seq11	2	This study
201211437	Seq12	KM016616	BankIt1735449 Seq12	2	This study
201211438	Seq13	KM016617	BankIt1735449 Seq13	2	This study
201211439	Seq14	KM016618	BankIt1735449 Seq14	2	This study
201211440	Seq15	KM016619	BankIt1735449 Seq15	2	This study
201110366	Seq16	KM016620	BankIt1735449 Seq16	2	This study
201111362	Seq17	KM016621	BankIt1735449 Seq17	2	This study
201101155	Seq18	KM016622	BankIt1735449 Seq18	2	This study
201111755	Seq19	KM016623	BankIt1735449 Seq19	2	This study
201111821	Seq20	KM016624	BankIt1735449 Seq20	2	This study
201112014	Seq21	KM016625	BankIt1735449 Seq21	2	This study
201112099	Seq22	KM016626	BankIt1735449 Seq22	2	This study
201112107	Seq23	KM016627	BankIt1735449 Seq23	2	This study
201112124	Seq24	KM016628	BankIt1735449 Seq24	2	This study
201112126	Seq25	KM016629	BankIt1735449 Seq25	2	This study
201112157	Seq26	KM016630	BankIt1735449 Seq26	2	This study
201112158	Seq27	KM016631	BankIt1735449 Seq27	2	This study
201112159	Seq28	KM016632	BankIt1735449 Seq28	2	This study
201112160	Seq29	KM016633	BankIt1735449 Seq29	2	This study
201112161	Seq30	KM016634	BankIt1735449 Seq30	2	This study
201112162	Seq31	KM016635	BankIt1735449 Seq31	2	This study
201112163	Seq32	KM016636	BankIt1735449 Seq32	2	This study
201112164	Seq33	KM016637	BankIt1735449 Seq33	2	This study
201112165	Seq34	KM016638	BankIt1735449 Seq34	2	This study
201112166	Seq35	KM016639	BankIt1735449 Seq35	2	This study
201112167	Seq36	KM016640	BankIt1735449 Seq36	2	This study
201112168	Seq37	KM016641	BankIt1735449 Seq37	2	This study
201112169	Seq38	KM016642	BankIt1735449 Seq38	2	This study
201112171	Seq39	KM016643	BankIt1735449 Seq39	2	This study
201112172	Seq40	KM016644	BankIt1735449 Seq40	2	This study
201112173	Seq41	KM016645	BankIt1735449 Seq41	2	This study
201112325	Seq42	KM016646	BankIt1735449 Seq42	2	This study
201107378	Seq43	KM016647	BankIt1735449 Seq43	2	This study
201109633	Seq44	KM016648	BankIt1735449 Seq44	2	This study
201109634	Seq45	KM016649	BankIt1735449 Seq45	2	This study
201200021	Seq46	KM016650	BankIt1735449 Seq46	2	This study
201200151	Seq47	KM016651	BankIt1735449 Seq47	2	This study
201200153	Seq48	KM016652	BankIt1735449 Seq48	2	This study
201200154	Seq49	KM016653	BankIt1735449 Seq49	2	This study
201200179	Seq50	KM016654	BankIt1735449 Seq50	2	This study
201210089	Seq51	KM016655	BankIt1735449 Seq51	2	This study
201210090	Seq52	KM016656	BankIt1735449 Seq52	2	This study
201210091	Seq53	KM016657	BankIt1735449 Seq53	2	This study
201210092	Seq54	KM016658	BankIt1735449 Seq54	2	This study
201210093	Seq55	KM016659	BankIt1735449 Seq55	2	This study
201210094	Seq56	KM016660	BankIt1735449 Seq56	2	This study
201210095	Seq57	KM016661	BankIt1735449 Seq57	2	This study
201210096	Seq58	KM016662	BankIt1735449 Seq58	2	This study
201210098	Seq59	KM016663	BankIt1735449 Seq59	2	This study
201210099	Seq60	KM016664	BankIt1735449 Seq60	2	This study
201210100	Seq61	KM016665	BankIt1735449 Seq61	2	This study
201210101	Seq62	KM016666	BankIt1735449 Seq62	2	This study
201210102	Seq63	KM016667	BankIt1735449 Seq63	2	This study
201210103	Seq64	KM016668	BankIt1735449 Seq64	2	This study
201210395	Seq65	KM016669	BankIt1735449 Seq65	2	This study
201210777	Seq66	KM016670	BankIt1735449 Seq66	2	This study
201210779	Seq67	KM016671	BankIt1735449 Seq67	2	This study
201209313	Seq68	KM016672	BankIt1735449 Seq68	2	This study
