# Supplementary material for: Salmonella enterica Serotype Enteritidis in French Polynesia, South Pacific, 2008–2013
Source: Emerg Infect Dis. 2015 Jun;21(6):1045–8. doi: 10.3201/eid2106.141103 (PMC4451888; doi:10.3201/eid2106.141103)
Supplement: Supplementary file 3 — Technical Appendix 3. Clustered regularly interspaced short palindromic repeats profile displayed by 37 Salmonella enterica Enteritidis genomes deposited in the GenBank public database [file 14-1103-Techapp-s3.xlsx]

## Sheet: A14B21strains_insilico
STRAIN	CRISPR Type	Source	Country	GenBank accession number	Reference
SA20094301	A14/B21	chicken fluff	Canada	CP007469.1	Rehman et al., direct submission, 2014
SA20094177	A14/B21	food	Canada	CP007468.1	Rehman et al., direct submission, 2014
SA20084644	A14/B21	avian	Canada	CP007466.1	Rehman et al., direct submission, 2014
EC20100101	A14/B21	chicken	Canada	CP007246.1	Rehman et al., direct submission, 2014
EC20110354	A14/B21	human	Canada	CP007175.1	Rehman et al., direct submission, 2014
EC20111174	A14/B21	chicken fluff (outbreak)	Canada	CP007253.1	Rehman et al., direct submission, 2014
EC20111175	A14/B21	chicken fluff (outbreak)	Canada	CP007252.1	Rehman et al., direct submission, 2014
EC20110355	A14/B21	food breast (outbreak)	Canada	CP007250.1	Rehman et al., direct submission, 2014
EC20111095	A14/B21	human (outbreak)	Canada	CP007254.1	Rehman et al., direct submission, 2014
EC20090531	A14/B21	chicken	Canada	CP007422.1	Rehman et al., direct submission, 2014
EC20090884	A14/B21	chicken	Canada	CP007421.1	Rehman et al., direct submission, 2014
EC20100103	A14/B21	chicken	Canada	CP007420.1	Rehman et al., direct submission, 2014
EC20120003	A14/B21	cattle	Canada	CP007330.1	Rehman et al., direct submission, 2014
EC20120002	A14/B21	broiler	Canada	CP007329.1	Rehman et al., direct submission, 2014
EC20090135	A14/B21	chicken	Canada	CP007320.1	Rehman et al., direct submission, 2014
EC20110356	A14/B21	human (outbreak)	Canada	CP007262.1	Rehman et al., direct submission, 2014
EC20110360	A14/B21	human (sporadic)	Canada	CP007258.1	Rehman et al., direct submission, 2014
EC20110361	A14/B21	human (sporadic)	Canada	CP007263.1	Rehman et al., direct submission, 2014
EC20120005	A14/B21	broiler	Canada	CP007267.1	Rehman et al., direct submission, 2014
SA20093266	A14/B21	chicken feces	Canada	CP007274.1	Rehman et al., direct submission, 2014
SA20092320	A14/B21	animal-chicken	Canada	CP007334.1	Rehman et al., direct submission, 2014
FDA_MicroDB_72	A14/B21	Not precised	United States	JTBM00000000	Sichtig et al., direct submission, 2014
Ent-TN-2010-clinical-SEEE1791	A14/B21	human	United States	ALGI00000000	Allard et al., direct submission, 2013
Ent-MN-2010-clinical-SEEE1566	A14/B21	human	United States	ALFJI00000000	Allard et al., direct submission, 2013
Ent-CA-2010-clinical-SEEE1441	A14/B21	human	United States	ALGK00000000	Allard et al., direct submission, 2013
Ent-NC-2010-clinical-SEEE1018	A14/B21	human	United States	ALFP00000000	Allard et al., direct submission, 2013
Ent-PA-2010-clinical-SEEE1457	A14/B21	human	United States	ALFU00000000	Allard et al., direct submission, 2013
Ent-PA-2010-clinical-SEEE1455	A14/B21	human	United States	ALGE00000000	Allard et al., direct submission, 2013
Ent-IA-2010-env-swab-SEEE6622	A14/B21	environmental swab	United States	ALEO00000000	Allard et al., direct submission, 2013
Ent-USA-2004-chicken-SEEEN202	A14/B21	chicken	United States	ALGS00000000	Allard et al., direct submission, 2013
Ent.PT8-IA-chickenbreast-SEEE1831	A14/B21	chicken breast	United States	ALGV00000000	Allard et al., direct submission, 2013
Ent-NC-SEEEL909	A14/B21	Not precised	United States	ALGX00000000	Allard et al., direct submission, 2013
08-0047	A14/B21	Not precised	United States	AKFY00000000	Gupta et al., direct submission, 2013
2010K-2599	A14/B21	Not precised	United States	AKFW00000000	Gupta et al., direct submission, 2013
M10017466001A clone 4	?/B21	Not precised	United States	KC162227.1	Shariat et al., direct submission, 2012
Not precised	?/B21	foodborne outbreak	United States	HQ329930.1	Liu et al., direct submission, 2010
Not precised	?/B21	Not precised	United States	HQ329963.1	Liu et al., direct submission, 2010
